# Supplementary material for: Developing the PIP-eco: An integrated genomic pipeline for identification and characterization of Escherichia coli pathotypes encompassing hybrid forms
Source: Comput Struct Biotechnol J. 2024 Jul 20;23:3040–9. doi: 10.1016/j.csbj.2024.07.017 (PMC11340603; doi:10.1016/j.csbj.2024.07.017)
Supplement: Supplementary file 2 — Supplementary material [file mmc2.xlsx]

## Sheet: Sheet1
TABLE S1. The selected marker gene list used for E. coli pathotype identification in the PIP-eco pipeline.
The column, "Marker" is a unique identifier for specific genes used by the PIP-eco pipeline to identify pathogenic E. coli types.
The column, "Pathotype" indicates the pathogenic type of E. coli classified by the corresponding gene.
The column, "Accession" refers to the unique identification number of the marker gene.
The column, "Product" represents the protein encoded by the marker gene or the gene product describing its function.
Marker	Pathotype	Accession	Product
1_marker	EAEC	WP_000769457.1	aggregative adherence transcriptional regulator
2_marker	EAEC	WP_001216023.1	dispersin export ABC transporter outer membrane
3_marker	EAEC	WP_000233190.1	type VI secretion system protein AaiC/Hcp2
4_marker	EAEC	CBG27807.1	dispersin
5_marker	DAEC	WP_001545784.1	AFA-III adhesin operon transcriptional regulator
6_marker	DAEC	WP_001205747.1	AfaC-I/III family usher protein
7_marker	DAEC	WP_021517431.1	Dr fimbrial biogenesis chaperone DraB
8_marker	DAEC	WP_001539577.1	Dr fimbrial tip invasin DraD
9_marker	DAEC	WP_000700580.1	F1845 fimbrial adhesin operon transcriptional
10_marker	EPEC	WP_000253758.1	bundle-forming pilus major subunit BfpA
11_marker	EPEC	WP_032488820.1	bundle-forming pilus secretin BfpB
12_marker	EPEC	WP_000594644.1	bundle-forming pilus protein BfpC
13_marker	EPEC	WP_012477166.1	bundle-forming pilus extension ATPase
14_marker	EPEC	WP_000660204.1	bundle-forming pilus protein BfpE
15_marker	EPEC	WP_001021509.1	bundle-forming pilus retraction ATPase
16_marker	EPEC	WP_001261182.1	bundle-forming pilus protein BfpG
17_marker	EPEC	WP_012477167.1	bundle-forming pilus lytic transglycosylase
18_marker	EPEC	WP_000470346.1	bundle-forming pilus minor pilin BfpI
19_marker	EPEC	WP_000619594.1	bundle-forming pilus minor pilin BfpJ
20_marker	EPEC	WP_000575683.1	bundle-forming pilus minor pilin BfpK
21_marker	EPEC	WP_000896065.1	bundle-forming pilus assembly protein BfpL
22_marker	EPEC	WP_001158204.1	bundle-forming pilus pre-pilin peptidase BfpP
23_marker	EPEC	WP_000464849.1	bundle-forming pilus protein BfpU
24_marker	EPEC	NP_312586.1	T3SS intimin
25_marker	EPEC	WP_000627891.1	intimin type alpha
26_marker	EPEC	WP_000627895.1	intimin type beta
27_marker	EPEC	WP_000627899.1	intimin type gamma
28_marker	EPEC	WP_032202622.1	intimin type epsilon
29_marker	EPEC	WP_000627889.1	intimin type zeta
30_marker	EIEC	NP_858179.2	transcriptional activator VirF
31_marker	EIEC	WP_073801739.1	T3SS effector E3 ubiquitin-protein ligase
32_marker	EIEC	WP_011069360.1	T3SS effector E3 ubiquitin-protein ligase
33_marker	EIEC	WP_139265482.1	T3SS effector E3 ubiquitin-protein ligase
34_marker	EIEC	WP_073848616.1	T3SS effector E3 ubiquitin-protein ligase
35_marker	EIEC	WP_073801797.1	T3SS effector E3 ubiquitin-protein ligase
36_marker	ETEC	WP_001426678.1	heat-labile enterotoxin LT subunit A
37_marker	ETEC	WP_012846869.1	heat-labile enterotoxin LT subunit B
38_marker	ETEC	WP_001353651.1	heat-stable enterotoxin ST-I group a
39_marker	ETEC	WP_014654027.1	heat-stable enterotoxin ST-I group b
40_marker	ETEC	WP_113773416.1	heat-stable enterotoxin ST-II
41_marker	STEC	WP_000691354.1	Shiga toxin Stx1a subunit A
42_marker	STEC	NP_049500.1	Shiga toxin subunit A
43_marker	STEC	WP_000752026.1	Shiga toxin Stx1a subunit B
44_marker	STEC	WP_000738068.1	Shiga toxin Stx2a subunit B
45_marker	ExPEC	WP_000590258.1	ABC transporter ATP-binding protein
46_marker	ExPEC	WP_000723250.1	UDP-N-acetylglucosamine 2-epimerase
47_marker	ExPEC	WP_000066002.1	N-acetylneuraminate synthase
48_marker	ExPEC	A0A0H2XL99	Error
49_marker	ExPEC	A0A0H2XJX4	Error
50_marker	NMEC	WP_000271272.1	catecholate siderophore esterase IroE
51_marker	ExPEC	A0A140WY94	Error
52_marker	ExPEC	WP_001259758.1	colicin V
53_marker	ExPEC	WP_001304588.1	F1C fimbrial protein subunit FocH
54_marker	ExPEC	WP_000222467.1	colibactin hybrid non-ribosomal peptide
55_marker	ExPEC	WP_000397940.1	putative intracellular survival FAD-dependent
