# Supplementary material for: Developing the PIP-eco: An integrated genomic pipeline for identification and characterization of Escherichia coli pathotypes encompassing hybrid forms
Source: Comput Struct Biotechnol J. 2024 Jul 20;23:3040–9. doi: 10.1016/j.csbj.2024.07.017 (PMC11340603; doi:10.1016/j.csbj.2024.07.017)
Supplement: Supplementary file 3 — Supplementary material [file mmc3.xlsx]

## Sheet: Sheet1
TABLE S2. The list of reference data for E. coli strains utilized for phylogeny-based identification included to the PIP-eco pipeline.
The column, "Index" is the Index to the utilized reference E. coli strain data.
The column, "Pathotype" represents the pathotype of each reference E. coli strain data.
The next column, "Strains" lists the name that identifies the utilized reference strain.
The next column, "Accession no." lists the NCBI accession number for each strains, which provide access to their genomic data in NCBI database.
The next column, "Assembly level", indicates the assembly level of WGS data of each strain.
Index	Pathotype	Strain	Accession no.	Assembly level
1	EAEC	55989	GCF_000026245.1 (chro), NC_011752.1 (plas)	complete
2	EAEC	042	GCF_000027125.1 (chro,plas)	complete
3	EAEC	C43/90	GCF_000350045.2	contig
4	EAEC	C48/93	GCF_000350025.2	contig
5	EAEC	17-2	GCF_013694115.1	scaffold
6	EAEC	MEX-11	GCF_013359045.1	scaffold
7	EAEC	MEX-13	GCF_013359015.1	scaffold
8	EAEC	MEX-14	GCF_013359035.1	scaffold
9	EAEC	MEX-15	GCF_013359025.1	scaffold
10	EAEC	MEX-16	GCF_013358935.1	scaffold
11	DAEC	SK1144	GCF_003966775.1	complete
12	DAEC	MEX-1	GCF_013368415.1	scaffold
13	DAEC	MEX-2	GCF_013368355.1	scaffold
14	DAEC	MEX-3	GCF_013368395.1	scaffold
15	DAEC	MEX-4	GCF_013368385.1	scaffold
16	DAEC	MEX-5	GCF_013360035.1	scaffold
17	DAEC	MEX-6	GCF_013360015.1	scaffold
18	DAEC	MEX-7	GCF_013360045.1	scaffold
19	DAEC	MEX-9	GCF_013359145.1	scaffold
20	DAEC	MEX-10	GCF_013359115.1	scaffold
21	aEPEC	E110019	GCF_000167875.2	complete
22	aEPEC	102929	GCF_001265685.1	contig
23	aEPEC	C260-92	GCF_000446325.2	contig
24	aEPEC	503537	GCF_001277655.1	scaffold
25	aEPEC	102366	GCF_001286185.1	contig
26	tEPEC	RN587/1	GCF_000188875.1	contig
27	tEPEC	702324	GCF_001265575.1	contig
28	tEPEC	DEC2D	GCF_000249215.1	contig
29	tEPEC	302048	GCF_001265355.1	contig
30	tEPEC	E2348/69	GCF_000026545.1	complete
31	EIEC	ATM460	GCF_001907535.1	contig
32	EIEC	53638	GCF_000167915.2	contig
33	EIEC	8-3-Ti3	GCF_012221565.1	complete
34	EIEC	CFSAN029787	GCF_001007915.1	complete
35	EIEC	M4163	GCF_000805815.1	contig
36	EIEC	4608-58	GCF_000805835.1	contig
37 (marker 확인, phylo 확인?)	EIEC	ATM461	GCF_001907565.1	contig
38	EIEC	EC10010	GCF_001907385.1	contig
39	EIEC	EC10032	GCF_001907395.1	contig
40	EIEC	EC10033	GCF_001907545.1	contig
41	ETEC	90-9269	GCF_002764155.1	complete(?)
42	ETEC	90-9276	GCF_002741235.1	complete(?)
43	ETEC	90-9280	GCF_002741255.1	complete
44	ETEC	90-9281	GCF_002741455.1	complete
45	ETEC	214-4	GCF_003956245.1	complete
46	ETEC	ATCC-43886	GCF_002741295.1	complete
47	ETEC	B7A	GCF_000167815.1	contig
48	ETEC	E24377A	GCF_000017745.1	complete
49	ETEC	H10407	GCF_000210475.1	complete
50	ETEC	UMNK88	GCF_000212715.2	complete
51	EHEC	EDL933	GCF_000732965.1	complete
52	EHEC	Sakai	GCF_000008865.2	complete
53	EHEC	11128	GCF_000010765.1	complete
54	EHEC	11368	GCF_000091005.1	complete
55	EHEC	12009	GCF_000010745.1	complete
56	EHEC	EC4501	GCF_000172015.1	contig
57	EHEC	EC4401	GCF_000171975.1	contig
58	EHEC	EC4042	GCF_000181775.1	scaffold
59	EHEC	EC4115	GCF_000021125.1	complete
60	EHEC	SRCC1675	GCF_001612495.1	complete
61	STEC	02-04446	GCF_000647455.1	contig
62	STEC	RM9387	GCF_000801165.1	complete
63	STEC	NCCP15655	GCF_001467005.1	contig
64	STEC	1188	GCF_001608185.1	contig
65	STEC	MHI813	GCF_000225205.1	contig
66	STEC	94-3024	GCF_000801185.2	complete
67	STEC	EH250	GCF_000225145.1	contig
68	STEC	B2F1	GCF_000225025.1	contig
69	STEC	S1191	GCF_000225225.1	contig
70	STEC	2009C-3740	GCF_000703265.1	contig
71	AIEC	NRG857C	GCF_000183345.1	complete
72	AIEC	LF82	GCF_000284495.1 (chro), NC_011917.1 (plas)	complete
73	AIEC	HM605	GCF_000264175.1	contig
74	AIEC	UM146	GCF_000148605.1	complete
75	AIEC	13I	GCF_008553725.1	contig
76	AIEC	KD1 (Dog)	GCF_000264095.1	contig
77	AIEC	NC101 (Mouse)	GCF_000179795.1	contig
78	AIEC	AIEC17	GCF_900130175.1	contig
79	AIEC	AIEC01	GCF_900130205.1	contig
80	AIEC	UM131	GCF_001571575.1	scaffold
81	UPEC	CFT073	GCF_000007445.1	complete
82	UPEC	536	GCF_000013305.1	complete
83	UPEC	Di14	GCF_000233895.1	complete
84	UPEC	F11	GCF_001561835.1	contig
85	UPEC	UTI89	GCF_000013265.1	complete
86	UPEC	K-15KW01	GCF_001683435.1	complete
87	UPEC	NU14	GCF_002024865.1	complete
88	UPEC	Di2	GCF_000233875.1	complete
89	UPEC	upec-184	GCF_000779715.1	scaffold
90	UPEC	upec-100	GCF_000779215.1	scaffold
91	NMEC	IHE3034	GCF_000025745.1	complete
92	NMEC	S88	GCF_000026285.1	complete
93	NMEC	MS20674	GCF_030515255.1	complete
94	NMEC	MS20645	GCF_030515535.1	complete
95	NMEC	MS21324	GCF_030515175.1	complete
96	NMEC	MS20673	GCF_030515355.1	complete
97	NMEC	MS20657	GCF_030515435.1	complete
98	NMEC	MS20655	GCF_030515455.1	complete
99	NMEC	O18	GCF_001021595.1	complete
100	NMEC	M16807	GCF_003351485.1	complete
101	APEC	789	GCF_000819645.1	complete
102	APEC	ACN001	GCF_001051135.1	complete
103	APEC	O1	GCF_000014845.1	complete
104	APEC	O18	GCF_001021615.1	complete
105	APEC	IMT5155	GCF_000813165.1	complete
106	APEC	AH62	GCF_013371745.1	complete
107	APEC	AH65	GCF_013389695.1	complete
108	APEC	IHIT25637	GCF_001676995.1	scaffold
109	APEC	O2	GCF_001620375.1 (chro), AY545598.5 (plas1), AY214164.3 (plas2)	contig
110	APEC	O8	GCF_000340235.1	contig
