# Supplementary material for: Developing the PIP-eco: An integrated genomic pipeline for identification and characterization of Escherichia coli pathotypes encompassing hybrid forms
Source: Comput Struct Biotechnol J. 2024 Jul 20;23:3040–9. doi: 10.1016/j.csbj.2024.07.017 (PMC11340603; doi:10.1016/j.csbj.2024.07.017)
Supplement: Supplementary file 4 — Supplementary material [file mmc4.xlsx]

## Sheet: Sheet1
TABLE S3. The summary of PAI analysis results for reference strains of each E. coli pathotype Identified by the PIP-eco pipeline.
The column, "PAI data index" column represents a unique identifier for Pathogenicity Island (PAI) data.
The column, "Categorized pathotype" column indicates the pathogenic type of E. coli in which the corresponding PAI is uniquely conserved.
The next column, "Hit identity" shows the sequence identity between the PAI sequence and the reference sequence. It refers to the average identity detected in the pathotype reference genome.
The next column, "PAI" indicates the name of the identified Pathogenicity Island.
The next column, "PAI (start-end)" shows the start and end positions of the PAI on the genome.
The next column, "PAI strand" indicates the direction (+ or -) of the DNA strand where the PAI is located.
The next column, "PAI virulence" represents the known virulence information of the PAI, where 'N/D' means 'Not Determined'. This information is derived from PAIDB.
The next column, "PAI gene context" refers to the location or order information of PAI genes found in the corresponding pathotype.
The next column, "PAI gene product" shows the name of the protein or product generated by the gene within the PAI.
The next column, "PAI gene origin" indicates the source or original strain where the PAI gene was discovered.
The next column, "NCBI accession" represents the unique access number for the PAI-related gene in the NCBI database.
The next column, "NCBI product" shows the product information of the corresponding gene as recorded in the NCBI database.
PAI data index	Categorized pathotype	Hit identity	PAI	PAI (start-end)	PAI strand	PAI virulence	PAI gene context	PAI gene product	PAI gene origin	NCBI accession	NCBI product
8_PAIData	STEC	88.3	AGI-1	3813-4814	-	N/D	AGI-1_9	aec13	Escherichia_coli_BEN2908	AAQ96707.1	Aec13
28_PAIData	EPEC	99.52	espCPAI	179-559	-	N/D	espCPAI_1	unnamed	Escherichia_coli?E2348/69	AAG37053.1	unknown
31_PAIData	EPEC	100	espCPAI	2258-2743	-	N/D	espCPAI_4	unnamed	Escherichia_coli?E2348/69	AAG37055.1	unknown
33_PAIData	EPEC	99.2333	espCPAI	3567-4739	+	N/D	espCPAI_6	unnamed	Escherichia_coli?E2348/69	AAG37046.1	unknown
34_PAIData	EPEC	99.9	espCPAI	5309-9226	+	Virulence	espCPAI_7	espC	Escherichia_coli?E2348/69	AAG37043.1	enterotoxin EspC
37_PAIData	EPEC	98.4	espCPAI	10612-10800	-	N/D	espCPAI_10	unnamed	Escherichia_coli?E2348/69	AAG37057.1	unknown
40_PAIData	ETEC	95.7	espCPAI	11746-11886	+	N/D	espCPAI_13	unnamed	Escherichia_coli?E2348/69	AAG37050.1	unknown
60_PAIData	APEC	100	ETT2	11299-11478	-	N/D	ETT2_17	unnamed	Escherichia_coli?789	AAZ31300.1	hypothetical protein
77_PAIData	EHEC	100	ETT2	10664-11398	-	Resistance	ETT2_17	ECs3719	Shigella_flexneri	NP_311746.1	type III secretion protein EprH
82_PAIData	EHEC	100	ETT2	15784-16770	-	Resistance	ETT2_22	ECs3726	Escherichia_coli_O157:H7_Sakai	NP_311753.1	type III secretion protein EpaO
84_PAIData	EHEC	100	ETT2	17372-17605	-	N/D	ETT2_24	ECs3728	Escherichia_coli_O157:H7_Sakai	NP_311755.1	type III secretion system protein EivJ1
105_PAIData	EHEC	100	OI-122	274-1539	+	N/D	OI-122_1	Z4313	Escherichia_coli_O157:H7_EDL933	NP_289539.1	pathogenicity island integrase
107_PAIData	EHEC	100	OI-122	2530-3204	+	N/D	OI-122_3	Z4315	Escherichia_coli_O157:H7_EDL933	NP_289541.1	hypothetical protein
112_PAIData	EHEC	100	OI-122	5870-6403	-	N/D	OI-122_8	Z4321	Escherichia_coli_O157:H7_EDL933	NP_289546.1	PagC-like membrane protein
115_PAIData	EHEC	100	OI-122	7871-8611	+	N/D	OI-122_11	Z4324	Escherichia_coli_O157:H7_EDL933	NP_289549.1	transposase
118_PAIData	EHEC	100	OI-122	11656-12645	+	N/D	OI-122_14	Z4328	Escherichia_coli_O157:H7_EDL933	NP_289553.1	hypothetical protein
121_PAIData	EPEC	98.8	OI-122	15243-16544	+	Virulence	OI-122_17	Z4332	Escherichia_coli_O157:H7_EDL933	NP_289557.1	cytotoxin
123_PAIData	APEC	96.4	OI-122	17417-18064	-	N/D	OI-122_19	Z4334	Escherichia_coli_O157:H7_EDL933	NP_289559.1	IS629 transposase
128_PAIData	EHEC	100	OI-122	21542-22945	+	N/D	OI-122_24	Z4340	Escherichia_coli_O157:H7_EDL933	NP_289564.1	hypothetical protein
148_PAIData	EIEC	99	PAI_I_4787	1-292	-	N/D	PAI_I_4787_1	cadC	Escherichia_coli_4787	AAT48691.1	cad operon transcriptional activator
149_PAIData	EHEC	93.6	PAI_I_4787	3186-3542	+	N/D	PAI_I_4787_2	unnamed	Escherichia_coli_4787	AAT48692.1	transposase R14
152_PAIData	UPEC	99.4	PAI_I_536	2183-3127	+	N/D	PAI_I_536_1	ORF2	Escherichia_coli_536	CAD33712.1	putative DNA methylase
153_PAIData	UPEC	99.7	PAI_I_536	3124-4056	+	N/D	PAI_I_536_2	ORF3	Escherichia_coli_536	CAD33713.1	putative DNA methylase
155_PAIData	UPEC	99	PAI_I_536	4791-5378	+	N/D	PAI_I_536_4	ORF5	Escherichia_coli_536	CAD33715.1	hypothetical protein
158_PAIData	EPEC	99	PAI_I_536	7246-7917	-	N/D	PAI_I_536_7	ORF8	Escherichia_coli_536	CAD33718.1	hypothetical protein
159_PAIData	ETEC	96.4	PAI_I_536	8030-8659	-	N/D	PAI_I_536_8	y1094	Escherichia_coli_536	CAD33719.1	ORF B protein
161_PAIData	DAEC	88.4	PAI_I_536	9880-10404	+	N/D	PAI_I_536_10	l0015	Escherichia_coli_536	CAD33721.1	putative IS protein
175_PAIData	UPEC	100	PAI_I_536	23005-24636	+	N/D	PAI_I_536_24	ORF25	Escherichia_coli_536	CAD33735.1	hypothetical protein
185_PAIData	UPEC	100	PAI_I_536	32860-33450	+	N/D	PAI_I_536_34	ORF36	Escherichia_coli_536	CAD33746.1	putative CS12 fimbria-like major fimbrial
186_PAIData	UPEC	100	PAI_I_536	33506-34207	+	Virulence	PAI_I_536_35	ORF37	Escherichia_coli_536	CAD33747.1	FasB-like protein
187_PAIData	UPEC	100	PAI_I_536	34188-34619	+	Virulence	PAI_I_536_36	ORF38	Escherichia_coli_536	CAD33748.1	FasC-like protein
188_PAIData	UPEC	100	PAI_I_536	34692-37199	+	Virulence	PAI_I_536_37	ORF39	Escherichia_coli_536	CAD33749.1	FasD-like protein
189_PAIData	UPEC	100	PAI_I_536	37187-37639	+	Virulence	PAI_I_536_38	ORF40	Escherichia_coli_536	CAD33750.1	FasE-like protein
190_PAIData	UPEC	100	PAI_I_536	37644-38177	+	Virulence	PAI_I_536_39	ORF41	Escherichia_coli_536	CAD33751.1	FasF-like protein
191_PAIData	UPEC	100	PAI_I_536	38197-39462	+	Virulence	PAI_I_536_40	ORF42	Escherichia_coli_536	CAD33752.1	FasG-like protein
193_PAIData	UPEC	100	PAI_I_536	41945-42679	+	Virulence	PAI_I_536_42	ORF45	Escherichia_coli_536	CAD33755.1	putative ABC transporter ATP-binding protein
194_PAIData	UPEC	100	PAI_I_536	42676-43530	+	Virulence	PAI_I_536_43	ORF46	Escherichia_coli_536	CAD33756.1	putative ABC transporter membrane protein
195_PAIData	UPEC	100	PAI_I_536	43574-44452	+	N/D	PAI_I_536_44	ORF47	Escherichia_coli_536	CAD33757.1	putative periplasmic solute binding protein
197_PAIData	UPEC	99.9	PAI_I_536	45791-48865	+	Virulence	PAI_I_536_46	hlyA	Escherichia_coli_536	CAD33759.1	hemolysin A
200_PAIData	UPEC	100	PAI_I_536	52812-53732	+	N/D	PAI_I_536_49	ORF52	Escherichia_coli_536	CAD33762.1	hypothetical protein
204_PAIData	UPEC	100	PAI_I_536	57364-58179	+	N/D	PAI_I_536_53	ORF56	Escherichia_coli_536	CAD33766.1	AraC-like transcriptional regulator
208_PAIData	EIEC	98.64	PAI_I_536	60253-61485	-	N/D	PAI_I_536_57	ORF61	Escherichia_coli_536	CAD33771.1	putative reverse transcriptase
214_PAIData	UPEC	100	PAI_I_536	66647-67027	-	N/D	PAI_I_536_63	l0013	Escherichia_coli_536	CAD33777.1	L0013 protein
216_PAIData	UPEC	100	PAI_I_536	68044-68259	-	N/D	PAI_I_536_65	ORF69	Escherichia_coli_536	CAD33779.1	hypothetical protein
219_PAIData	UPEC	100	PAI_I_536	70243-70923	+	N/D	PAI_I_536_68	ORF72	Escherichia_coli_536	CAD33782.1	hypothetical protein
227_PAIData	UPEC	100	PAI_I_536	75150-75629	+	N/D	PAI_I_536_76	z5092	Escherichia_coli_536	CAD33790.1	Z5092 protein
252_PAIData	AIEC	99.2	PAI_I_APEC-O1	23713-24090	-	N/D	PAI_I_APEC-O1_23	ORF_23	Escherichia_coli_APEC_O1	AAZ04433.1	conserved hypothetical protein
275_PAIData	APEC	96.3	PAI_I_APEC-O1	49416-50234	+	N/D	PAI_I_APEC-O1_46	ORF_47	Escherichia_coli_APEC_O1	AAZ04456.1	conserved hypothetical protein
276_PAIData	STEC	90.1	PAI_I_APEC-O1	50325-50810	+	N/D	PAI_I_APEC-O1_47	ORF_48	Escherichia_coli_APEC_O1	AAZ04457.1	conserved hypothetical protein
277_PAIData	STEC	98.1	PAI_I_APEC-O1	50825-51301	+	N/D	PAI_I_APEC-O1_48	yeeS	Escherichia_coli_APEC_O1	AAZ04458.1	putative RadC-like protein
321_PAIData	STEC	93.6333	PAI_I_APEC-O1	31325-31969	-	N/D	PAI_I_APEC-O1_30	APECO1_3505	Escherichia_coli_APEC_O1	YP_854272.1	hypothetical protein
327_PAIData	NMEC	99.7	PAI_I_APEC-O1	36793-37680	-	N/D	PAI_I_APEC-O1_36	APECO1_3499	Escherichia_coli_APEC_O1	YP_854312.1	transposase for IS629
331_PAIData	APEC	100	PAI_I_APEC-O1	44654-45442	+	N/D	PAI_I_APEC-O1_40	APECO1_3495	Escherichia_coli_APEC_O1	YP_854316.1	hypothetical protein
381_PAIData	EIEC	98.9	PAI_I_CFT073	2486-2788	-	N/D	PAI_I_CFT073_3	hp2	Escherichia_coli_CFT073	AAC61714.1	Hp2
386_PAIData	EPEC	93.6	PAI_I_CFT073	2128-2514	-	N/D	PAI_I_CFT073_3	r15	Escherichia_coli_CFT073	AAC61720.1	putative transposase R15
387_PAIData	EIEC	93.5	PAI_I_CFT073	2658-3014	-	N/D	PAI_I_CFT073_4	r14	Escherichia_coli_CFT073	AAC61721.1	transposase R14
408_PAIData	STEC	99.3	PAI_I_CFT073	19707-20525	-	N/D	PAI_I_CFT073_20	c3575	Escherichia_coli_CFT073	NP_755450.1	transposase insF
409_PAIData	EIEC	99	PAI_I_CFT073	20561-20863	-	N/D	PAI_I_CFT073_21	c3576	Escherichia_coli_CFT073	NP_755451.1	hypothetical protein
414_PAIData	APEC	98	PAI_I_CFT073	22305-22454	-	N/D	PAI_I_CFT073_26	c3581	Escherichia_coli_CFT073	NP_755456.1	hypothetical protein
416_PAIData	UPEC	100	PAI_I_CFT073	23369-24379	-	Virulence	PAI_I_CFT073_28	papG	Escherichia_coli_CFT073	NP_755458.1	PapG protein
417_PAIData	UPEC	100	PAI_I_CFT073	24423-24953	-	Virulence	PAI_I_CFT073_29	papF	Escherichia_coli_CFT073	NP_755459.1	PapF protein
418_PAIData	DAEC	91.3	PAI_I_CFT073	24998-25537	-	Virulence	PAI_I_CFT073_30	papE	Escherichia_coli_CFT073	NP_755460.1	PapE protein
450_PAIData	STEC	94.475	PAI_I_CL3	6027-13058	+	N/D	PAI_I_CL3_7	S4	Escherichia_coli_CL3	AAQ19127.1	putative adhesin/hemagglutinin/hemolysin
451_PAIData	STEC	100	PAI_I_CL3	13446-13670	+	N/D	PAI_I_CL3_8	S5	Escherichia_coli_CL3	AAQ19128.1	putative adhesin-like factor
454_PAIData	STEC	100	PAI_I_CL3	15958-16485	+	N/D	PAI_I_CL3_11	S8	Escherichia_coli_CL3	AAQ19131.1	hypothetical protein
455_PAIData	STEC	100	PAI_I_CL3	16739-17014	+	N/D	PAI_I_CL3_12	S9	Escherichia_coli_CL3	AAQ19132.1	yozI-like protein
456_PAIData	STEC	95.875	PAI_I_CL3	17428-17670	+	N/D	PAI_I_CL3_13	S10	Escherichia_coli_CL3	AAQ19133.1	Z4322-like protein
461_PAIData	STEC	99.3	PAI_I_CL3	22200-24881	+	N/D	PAI_I_CL3_18	S15	Escherichia_coli_CL3	AAQ19138.1	putative UvrD/REP helicase-like protein
462_PAIData	STEC	100	PAI_I_CL3	25381-26613	+	N/D	PAI_I_CL3_19	Z1643	Escherichia_coli_CL3	AAQ19139.1	putative phosphoadenosine phosphosulfate
479_PAIData	UPEC	100	PAI_II_536	17773-18360	-	Virulence	PAI_II_536_14	prfH	Escherichia_coli_536	CAD42030.1	PrfH protein
480_PAIData	UPEC	100	PAI_II_536	18430-19014	-	Virulence	PAI_II_536_15	prfA	Escherichia_coli_536	CAD42031.1	PrfA protein
481_PAIData	UPEC	100	PAI_II_536	19222-19536	-	Virulence	PAI_II_536_16	prfB	Escherichia_coli_536	CAD42032.1	PrfB protein
486_PAIData	UPEC	100	PAI_II_536	24904-26340	-	Virulence	PAI_II_536_21	hlyD	Escherichia_coli_536	CAD42037.1	HlyD protein
488_PAIData	UPEC	99.9	PAI_II_536	28553-31627	-	Virulence	PAI_II_536_23	hlyA	Escherichia_coli_536	CAD42039.1	HlyA protein
497_PAIData	UPEC	100	PAI_II_536	39541-41208	-	N/D	PAI_II_536_32	ORF33	Escherichia_coli_536	CAD42048.1	hypothetical protein
498_PAIData	UPEC	100	PAI_II_536	41222-44182	-	N/D	PAI_II_536_33	ORF34	Escherichia_coli_536	CAD42049.1	hypothetical protein
554_PAIData	APEC	100	PAI_II_APEC-O1	3397-6924	-	N/D	PAI_II_APEC-O1_4	aec30	Escherichia_coli_APEC_O1	YP_851415.1	hypothetical protein
569_PAIData	APEC	100	PAI_II_APEC-O1	24670-25716	+	N/D	PAI_II_APEC-O1_19	aec14	Escherichia_coli_APEC_O1	YP_851430.1	hypothetical protein
572_PAIData	STEC	88.2	PAI_II_APEC-O1	27950-28435	+	N/D	PAI_II_APEC-O1_22	yhhI	Escherichia_coli_APEC_O1	YP_851433.1	transposase
577_PAIData	AIEC	100	PAI_II_CFT073	1102-1929	+	N/D	PAI_II_CFT073_3	unnamed	Escherichia_coli_CFT073	AAL67335.1	L0015-like protein
579_PAIData	EAEC	100	PAI_II_CFT073	2810-3214	-	N/D	PAI_II_CFT073_5	unnamed	Escherichia_coli_CFT073	AAL67337.1	putative transposase
615_PAIData	EAEC	100	PAI_II_CFT073	31056-31796	+	N/D	PAI_II_CFT073_41	unnamed	Escherichia_coli_CFT073	AAL67373.1	unknown
621_PAIData	DAEC	97.6	PAI_II_CFT073	32742-33533	+	N/D	PAI_II_CFT073_47	unnamed	Escherichia_coli_CFT073	AAL67379.1	transposase-like protein
632_PAIData	AIEC	92.2	PAI_II_CFT073	8949-9473	-	N/D	PAI_II_CFT073_7	c5146	Escherichia_coli_CFT073	NP_756994.1	hypothetical protein
646_PAIData	UPEC	100	PAI_II_CFT073	14495-15175	-	N/D	PAI_II_CFT073_21	c5160	Escherichia_coli_CFT073	NP_757008.1	transcriptional regulator YfjR
656_PAIData	EAEC	91.5	PAI_II_CFT073	20757-21005	-	N/D	PAI_II_CFT073_31	c5170	Escherichia_coli_CFT073	NP_757018.1	hypothetical protein
672_PAIData	UPEC	100	PAI_II_CFT073	31611-34142	-	Virulence	PAI_II_CFT073_47	papC_2	Escherichia_coli_CFT073	NP_757034.1	PapC protein
674_PAIData	UPEC	100	PAI_II_CFT073	34837-35433	-	Virulence	PAI_II_CFT073_49	papA_2	Escherichia_coli_CFT073	NP_757036.1	PapA protein
684_PAIData	EHEC	96.4	PAI_II_CFT073	40006-40176	+	N/D	PAI_II_CFT073_59	c5198	Escherichia_coli_O157:H7_EDL933	NP_757046.1	hypothetical protein
688_PAIData	UPEC	100	PAI_II_CFT073	42292-43599	+	N/D	PAI_II_CFT073_63	pgtC	Escherichia_coli_CFT073	NP_757050.1	regulatory protein
710_PAIData	UPEC	99.8	PAI_III_536	9245-10099	-	N/D	PAI_III_536_8	insF	Escherichia_coli_536	CAC43414.1	transposase of insertion element IS3
721_PAIData	UPEC	100	PAI_III_536	16964-17509	+	Virulence	PAI_III_536_19	sfaA	Escherichia_coli_536	CAC16950.2	SfaA protein, major fimbrial subunit
736_PAIData	EPEC	92.2875	PAI_III_536	38436-38780	-	N/D	PAI_III_536_34	ORF34	Escherichia_coli_536	CAD66182.1	putative transposase
737_PAIData	EPEC	95.6	PAI_III_536	38906-39799	-	N/D	PAI_III_536_35	ORF35	Escherichia_coli_536	CAD66183.1	hypothetical protein
741_PAIData	APEC	97.4	PAI_III_536	44843-45442	+	N/D	PAI_III_536_39	y1094	Escherichia_coli_536	CAD66187.1	transposase Orf A, insertion element IS100
742_PAIData	UPEC	100	PAI_III_536	45442-46221	+	N/D	PAI_III_536_40	y1093	Escherichia_coli_536	CAD66188.1	transposase Orf B, insertion element IS100
743_PAIData	EPEC	94.6	PAI_III_536	46272-46889	-	N/D	PAI_III_536_41	pB171ORF51	Escherichia_coli_536	CAD66189.1	ORF51 protein of pB171
744_PAIData	UPEC	100	PAI_III_536	46909-47256	-	N/D	PAI_III_536_42	pB171ORF50	Escherichia_coli_536	CAD66190.1	ORF50 protein of pB171
746_PAIData	UPEC	100	PAI_III_536	48402-49289	-	N/D	PAI_III_536_44	ORF44	Escherichia_coli_536	CAD66192.1	hypothetical protein
747_PAIData	UPEC	100	PAI_III_536	49336-50832	-	N/D	PAI_III_536_45	ORF45	Escherichia_coli_536	CAD66193.1	putative lysil-tRNA synthetase LysU
748_PAIData	UPEC	100	PAI_III_536	51126-51836	-	N/D	PAI_III_536_46	ORF46	Escherichia_coli_536	CAD66194.1	hypothetical protein
749_PAIData	UPEC	100	PAI_III_536	52040-54166	-	Virulence	PAI_III_536_47	ORF47	Escherichia_coli_536	CAD66195.1	putative cadaverin decarboxylase
750_PAIData	UPEC	100	PAI_III_536	54197-55561	-	Virulence	PAI_III_536_48	ORF48	Escherichia_coli_536	CAD66196.1	putative lysin/cadaverin transporter
764_PAIData	UPEC	99.6	PAI_III_536	65709-66533	+	N/D	PAI_III_536_62	ORF62	Escherichia_coli_536	CAD66210.1	hypothetical protein
801_PAIData	EIEC	82.1	PAI_IV_APEC-O1	32054-34012	+	N/D	PAI_IV_APEC-O1_14	APECO1_1065	Escherichia_coli_APEC_O1	YP_853082.1	autotransporter
819_PAIData	EAEC	90.8	PAI_IV_APEC-O1	55435-56418	-	N/D	PAI_IV_APEC-O1_32	APECO1_1080	Escherichia_coli_APEC_O1	YP_853100.1	transposase
841_PAIData	EHEC	98.9	PAI_IV_APEC-O1	75825-76088	+	Virulence	PAI_IV_APEC-O1_54	yeeV	Escherichia_coli_APEC_O1	YP_853122.1	toxin of the YeeV-YeeU toxin-antitoxin system
854_PAIData	UPEC	100	PAI_V_536	10312-10845	-	N/D	PAI_V_536_11	pixA	Escherichia_coli_536	CAE85161.1	PixA protein
872_PAIData	EHEC	98	PAI_V_536	27146-27448	-	N/D	PAI_V_536_29	orfA	Escherichia_coli_536	CAE85179.1	OrfA protein, IS911
887_PAIData	UPEC	100	PAI_V_536	37748-38374	+	N/D	PAI_V_536_44	ORF44	Escherichia_coli_536	CAE85194.1	hypothetical protein
888_PAIData	UPEC	100	PAI_V_536	38514-39188	-	N/D	PAI_V_536_45	ORF45	Escherichia_coli_536	CAE85195.1	hypothetical protein
904_PAIData	UPEC	100	PAI_V_536	51052-52200	+	Virulence	PAI_V_536_61	kpsF	Escherichia_coli_536	CAE85211.1	KpsE protein
909_PAIData	UPEC	100	PAI_V_536	57325-58179	-	Virulence	PAI_V_536_66	kpsC	Escherichia_coli_536	CAE85216.1	KpsS protein
910_PAIData	UPEC	100	PAI_V_536	58612-60741	-	Virulence	PAI_V_536_67	ORF65	Escherichia_coli_536	CAE85217.1	KpsC protein
911_PAIData	UPEC	100	PAI_V_536	61095-62042	-	Virulence	PAI_V_536_68	kpsS	Escherichia_coli_536	CAE85218.1	hypothetical protein
912_PAIData	UPEC	100	PAI_V_536	62331-62969	-	Virulence	PAI_V_536_69	kpsC	Escherichia_coli_536	CAE85219.1	hypothetical protein
913_PAIData	UPEC	100	PAI_V_536	62966-63922	-	Virulence	PAI_V_536_70	ORF68	Escherichia_coli_536	CAE85220.1	hypothetical protein
914_PAIData	UPEC	100	PAI_V_536	63922-64911	-	Virulence	PAI_V_536_71	ORF69	Escherichia_coli_536	CAE85221.1	hypothetical protein
915_PAIData	UPEC	100	PAI_V_536	64908-65798	-	Virulence	PAI_V_536_72	ORF70	Escherichia_coli_536	CAE85222.1	hypothetical protein
916_PAIData	UPEC	100	PAI_V_536	66793-67461	-	Virulence	PAI_V_536_73	kpsT	Escherichia_coli_536	CAE85223.1	KpsT protein
917_PAIData	UPEC	100	PAI_V_536	67458-68234	-	Virulence	PAI_V_536_74	kpsM	Escherichia_coli_536	CAE85224.1	KpsM protein
983_PAIData	STEC	96.1	PAI-I_AL862	30056-30715	+	N/D	PAI-I_AL862_34	unnamed	Escherichia_coli_AL862	ADD91729.1	hypothetical conserved protein
989_PAIData	EAEC	97.6	PAI-I_AL862	42108-43340	+	N/D	PAI-I_AL862_40	ibrA	Escherichia_coli_AL862	ADD91735.1	putative phosphoadenosine phosphosulfate
1017_PAIData	STEC	98.6	SE-PAI	4726-5472	-	N/D	SE-PAI_4	tia	Escherichia_coli_ED_32	AFX83958.1	tia invasion determinant
1018_PAIData	STEC	95.4	SE-PAI	6262-7305	+	Virulence	SE-PAI_5	subA	Escherichia_coli_ED_32	AFX83959.1	subtilase cytotoxin subunit A
1019_PAIData	STEC	95.2	SE-PAI	7322-7744	+	Virulence	SE-PAI_6	subB	Escherichia_coli_ED_32	AFX83960.1	subtilase cytotoxin subunit B
1037_PAIData	EAEC	98	TAI	13687-13998	-	N/D	TAI_13	Z1133	Escherichia_coli_O157:H7_EDL933	NP_286668.1	transposase
1055_PAIData	STEC	90.5	TAI	25412-25540	-	N/D	TAI_31	Z1151	Escherichia_coli_O157:H7_EDL933	NP_286686.1	hypothetical protein
1066_PAIData	EHEC	97.9	TAI	32972-33829	-	N/D	TAI_42	Z1162	Escherichia_coli_O157:H7_EDL933	NP_286697.1	hypothetical protein
1125_PAIData	EHEC	99.64	TAI	85072-85398	-	N/D	TAI_101	Z1222	Escherichia_coli_O157:H7_EDL933	NP_286757.1	hypothetical protein
1126_PAIData	NMEC	90.1	TAI	85613-86104	+	N/D	TAI_102	Z1223	Escherichia_coli_O157:H7_EDL933	NP_286758.1	hypothetical protein
1138_PAIData	STEC	96.6	TAI	10704-10973	-	N/D	TAI_10	Z1569	Escherichia_coli_O157:H7_EDL933	NP_287073.1	hypothetical protein
1141_PAIData	EHEC	99	TAI	13687-13998	-	N/D	TAI_13	Z1572	Escherichia_coli_O157:H7_EDL933	NP_287076.1	transposase
1164_PAIData	EHEC	100	TAI	29234-29407	-	N/D	TAI_36	Z1596	Escherichia_coli_O157:H7_EDL933	NP_287100.1	hypothetical protein
1169_PAIData	EHEC	100	TAI	32972-33829	-	N/D	TAI_41	Z1601	Escherichia_coli_O157:H7_EDL933	NP_287105.1	hypothetical protein
1201_PAIData	EHEC	100	TAI	59522-60145	+	N/D	TAI_73	Z1635	Escherichia_coli_O157:H7_EDL933	NP_287138.1	hypothetical protein
1207_PAIData	EHEC	100	TAI	63993-64508	+	N/D	TAI_79	Z1641	Escherichia_coli_O157:H7_EDL933	NP_287144.1	hypothetical protein
1208_PAIData	EHEC	100	TAI	64538-66673	+	N/D	TAI_80	Z1642	Escherichia_coli_O157:H7_EDL933	NP_287145.1	hypothetical protein
1250_PAIData	DAEC	87.8	AGI-3	6277-8664	+	N/D	AGI-3_5	aec37	Escherichia_coli_BEN2908	AAW51720.1	Aec37
1263_PAIData	APEC	100	AGI-3	21656-22066	-	N/D	AGI-3_18	aec50	Escherichia_coli_BEN2908	AAW51733.1	Aec50
1276_PAIData	EAEC	99.6	AGI-3	33313-34815	-	N/D	AGI-3_31	aec63	Escherichia_coli_BEN2908	AAW51746.1	Aec63
1289_PAIData	STEC	88.7	AGI-3	46936-47310	+	N/D	AGI-3_44	aec76	Escherichia_coli_BEN2908	AAW51759.1	Aec76
1292_PAIData	DAEC	96.8	AGI-3	48089-48934	+	N/D	AGI-3_47	aec79	Escherichia_coli_BEN2908	AAW51762.1	Aec79
1306_PAIData	EPEC	100	HPI	12260-12397	+	N/D	HPI_9	unnamed	Escherichia_coli_ECOR31	AAP70306.1	unknown
1311_PAIData	EPEC	99	HPI	16717-17022	+	N/D	HPI_14	unnamed	Escherichia_coli_ECOR31	AAP70290.1	YggA-like protein
1319_PAIData	EIEC	93.8909	HPI	26817-27848	+	N/D	HPI_22	unnamed	Escherichia_coli_ECOR31	AAP70294.1	TnpA-like protein
1334_PAIData	STEC	97.2	LEE	3568-5016	+	N/D	LEE_4	ECO103_3554	Escherichia_coli_12009	YP_003223421.1	hypothetical protein
1339_PAIData	EHEC	100	LEE	11654-12643	+	Virulence	LEE_9	nleB1?	Escherichia_coli_12009	YP_003223426.1	T3SS effector NleB
1360_PAIData	EHEC	100	LEE	44551-44772	+	N/D	LEE_30	ECO103_3590	Escherichia_coli_12009	YP_003223447.1	hypothetical protein
1363_PAIData	EHEC	100	LEE	45642-46130	+	N/D	LEE_33	ECO103_3593	Escherichia_coli_12009	YP_003223450.1	hypothetical protein
1374_PAIData	EHEC	100	LEE	53846-54790	-	Virulence	LEE_44	espB	Escherichia_coli_12009	YP_003223461.1	translocon EspB
1375_PAIData	EHEC	100	LEE	54811-55953	-	Virulence	LEE_45	espD	Escherichia_coli_12009	YP_003223462.1	translocon EspD
1379_PAIData	EPEC	91.6	LEE	59294-62140	-	N/D	LEE_49	eae	Escherichia_coli_12009	YP_003223466.1	intimin epsilon
1391_PAIData	EHEC	100	LEE	72407-72703	+	Virulence	LEE_61	espZ	Escherichia_coli_12009	YP_003223478.1	T3SS effector EspZ
1404_PAIData	EHEC	100	LEE	80822-81517	-	Virulence	LEE_74	ECO103_3634	Escherichia_coli_12009	YP_003223491.1	T3SS component
1412_PAIData	EHEC	100	LEE	274-1533	+	N/D	LEE_1	ECO111_3718	Escherichia_coli_11128	YP_003236059.1	putative integrase
1413_PAIData	EHEC	99.8714	LEE	1977-2303	+	N/D	LEE_2	ECO111_3720	Escherichia_coli_11128	YP_003236060.1	putative IS629 transposase OrfA
1414_PAIData	ETEC	96.1	LEE	2300-3190	+	N/D	LEE_3	ECO111_3721	Escherichia_coli_11128	YP_003236061.1	putative IS629 transposase OrfB
1416_PAIData	EHEC	100	LEE	5229-6878	+	Virulence	LEE_5	ECO111_3724	Escherichia_coli_11128	YP_003236063.1	T3SS secreted effector EspL
1423_PAIData	EHEC	100	LEE	15371-16159	-	Virulence	LEE_12	espF	Escherichia_coli_11128	YP_003236070.1	T3SS secreted effector EspF
1465_PAIData	EHEC	99.3	LEE	49795-50247	-	N/D	LEE_54	ECO111_3777	Escherichia_coli_11128	YP_003236112.1	hypothetical protein
1466_PAIData	STEC	99	LEE	51614-51961	+	N/D	LEE_55	ECO111_3778	Escherichia_coli_11128	YP_003236113.1	putative IS602 transposase OrfA
1476_PAIData	EHEC	100	LEE	5536-5850	+	Virulence	LEE_7	ECO26_5253	Escherichia_coli_11368	YP_003232135.1	T3SS component
1478_PAIData	EHEC	100	LEE	6391-7086	+	Virulence	LEE_9	ECO26_5255	Escherichia_coli_11368	YP_003232137.1	T3SS component
1494_PAIData	EHEC	100	LEE	18051-19391	+	Virulence	LEE_25	escN	Escherichia_coli_11368	YP_003232153.1	T3SS structure protein EscN
1518_PAIData	EAEC	98.5667	LEE	53892-55511	+	N/D	LEE_49	ECO26_5298	Escherichia_coli_11368	YP_003232177.1	transposase
1523_PAIData	STEC	100	LEE	1840-2373	+	N/D	LEE_4	tra5_2	Escherichia_coli_172	AAC28569.1	transposase Tra5
1525_PAIData	EHEC	100	LEE	1899-2213	+	N/D	LEE_2	unnamed	Escherichia_coli_71074	ACU09431.1	IS911 transposase orfA
1533_PAIData	EHEC	100	LEE	4888-5031	+	N/D	LEE_10	unnamed	Escherichia_coli_71074	ACU09483.1	hypothetical protein
1534_PAIData	UPEC	86.9	LEE	5028-5213	+	N/D	LEE_11	unnamed	Escherichia_coli_71074	ACU09484.1	hypothetical protein
1540_PAIData	EPEC	99.7	LEE	4238-5434	-	Virulence	LEE_6	espG	Escherichia_coli_83/39	AAL57522.1	EspG
1557_PAIData	EPEC	98	LEE	16878-17210	-	Virulence	LEE_23	sepZ	Escherichia_coli_83/39	AAL57539.1	SepZ
1583_PAIData	EHEC	100	LEE	50512-51501	-	N/D	LEE_49	unnamed	Escherichia_coli_83/39	AAL57565.1	unknown
1584_PAIData	EHEC	99.8	LEE	52109-53758	-	N/D	LEE_50	unnamed	Escherichia_coli_83/39	AAL57566.1	putative enterotoxin
1586_PAIData	EHEC	99.6	LEE	54546-55286	-	N/D	LEE_52	unnamed	Escherichia_coli_83/39	AAL57568.1	putative transposase
1592_PAIData	EPEC	99.3	LEE	1337-1771	-	N/D	LEE_3	unnamed	Escherichia_coli?84/110-1	AAL57574.1	unknown
1600_PAIData	EPEC	100	LEE	5150-5968	-	N/D	LEE_11	unnamed	Escherichia_coli?84/110-1	AAL57582.1	unknown
1601_PAIData	EHEC	100	LEE	6115-7311	-	Virulence	LEE_12	espG	Escherichia_coli?84/110-1	AAL57583.1	EspG
1619_PAIData	EAEC	81.4	LEE	4986-5327	+	N/D	LEE_9	AAC31489.1	Escherichia_coli?ATCC43895	AAC31489.1	L0010
1621_PAIData	EHEC	98.4	LEE	5528-5713	+	N/D	LEE_11	AAC31491.1	Escherichia_coli?ATCC43895	AAC31491.1	L0012
1622_PAIData	ETEC	98.4333	LEE	6083-6484	+	N/D	LEE_12	AAC31492.1	Escherichia_coli?ATCC43895	AAC31492.1	L0013
1672_PAIData	EHEC	100	LEE	1-1677	+	Virulence	LEE_1	tir	Escherichia_coli?CPG7	AAY25392.1	translocated intimin receptor
1673_PAIData	EPEC	100	LEE	676-1494	-	N/D	LEE_1	rorf1	Escherichia_coli_E2348/69	AAC38362.1	rOrf1
1674_PAIData	EPEC	99.9	LEE	1622-2818	-	Virulence	LEE_2	rorf2	Escherichia_coli_E2348/69	AAC38363.1	rOrf2
1679_PAIData	EPEC	100	LEE	5560-6255	+	N/D	LEE_7	AAC38368.1	Escherichia_coli_E2348/69	AAC38368.1	Orf5
1682_PAIData	EPEC	100	LEE	7182-7958	+	Virulence	LEE_10	escT	Escherichia_coli_E2348/69	AAC38371.1	EscT
1684_PAIData	EPEC	100	LEE	8985-9443	-	N/D	LEE_12	AAC38373.1	Escherichia_coli_E2348/69	AAC38373.1	rOrf3
1685_PAIData	EPEC	99.7333	LEE	9639-10010	+	N/D	LEE_13	AAC38374.1	Escherichia_coli_E2348/69	AAC38374.1	Orf10
1689_PAIData	EPEC	100	LEE	12870-13325	-	N/D	LEE_17	AAC38378.1	Escherichia_coli_E2348/69	AAC38378.1	rOrf6
1692_PAIData	EPEC	96.8	LEE	14364-14660	-	Virulence	LEE_20	sepZ	Escherichia_coli_E2348/69	AAC38401.1	SepZ
1694_PAIData	EPEC	99.6875	LEE	15195-17222	+	Virulence	LEE_22	escV	Escherichia_coli_E2348/69	AAC38382.1	EscV
1695_PAIData	EPEC	99.8	LEE	17206-18546	+	Virulence	LEE_23	escN	Escherichia_coli_E2348/69	AAC38383.1	EscN
1697_PAIData	EPEC	99.44	LEE	18919-19335	+	N/D	LEE_25	AAC38385.1	Escherichia_coli_E2348/69	AAC38385.1	Orf16
1698_PAIData	EPEC	99.5286	LEE	19298-20215	+	Virulence	LEE_26	sepQ	Escherichia_coli_E2348/69	AAC38386.1	SepQ
1699_PAIData	EPEC	99.1	LEE	20222-20752	+	N/D	LEE_27	AAC38387.1	Escherichia_coli_E2348/69	AAC38387.1	Orf18
1700_PAIData	EPEC	99.4	LEE	20954-21316	-	N/D	LEE_28	AAC38388.1	Escherichia_coli_E2348/69	AAC38388.1	rOrf10
1701_PAIData	EPEC	95.3375	LEE	21591-22202	+	N/D	LEE_29	AAC38389.1	Escherichia_coli_E2348/69	AAC38389.1	Orf19
1702_PAIData	EPEC	94.8	LEE	22529-24181	+	Virulence	LEE_30	tir	Escherichia_coli_E2348/69	AAC38390.1	Tir
1703_PAIData	EPEC	99.775	LEE	24319-24789	+	N/D	LEE_31	orfU	Escherichia_coli_E2348/69	AAC38391.1	OrfU
1704_PAIData	EPEC	96.6429	LEE	24849-27668	+	Virulence	LEE_32	eae	Escherichia_coli_E2348/69	AAC38392.1	intimin
1706_PAIData	EPEC	98.7125	LEE	29248-30303	+	Virulence	LEE_34	sepL	Escherichia_coli_E2348/69	AAC38393.1	SepL
1707_PAIData	EPEC	99.8333	LEE	30361-30939	+	Virulence	LEE_35	espA	Escherichia_coli_E2348/69	AAC38394.1	EspA
1708_PAIData	EPEC	93.4	LEE	30952-32094	+	Virulence	LEE_36	espD	Escherichia_coli_E2348/69	AAC38395.1	EspD
1709_PAIData	EPEC	98.9625	LEE	32115-33080	+	Virulence	LEE_37	espB	Escherichia_coli_E2348/69	AAC38396.1	EspB
1710_PAIData	EPEC	100	LEE	33087-33494	+	N/D	LEE_38	AAC38397.1	Escherichia_coli_E2348/69	AAC38397.1	Orf27
1712_PAIData	EPEC	99.45	LEE	33758-34036	+	N/D	LEE_40	AAC38399.1	Escherichia_coli_E2348/69	AAC38399.1	Orf29
1713_PAIData	EPEC	98.3833	LEE	34121-34741	+	Virulence	LEE_41	espF	Escherichia_coli_E2348/69	AAC38400.1	EspF
1717_PAIData	EHEC	100	LEE	291-1472	+	N/D	LEE_1	intL	Escherichia_coli?O157:H7_EDL933	NP_290239.1	integrase for prophage 933L and the LEE
1722_PAIData	EHEC	100	LEE	3912-4109	+	N/D	LEE_6	Z5093	Escherichia_coli?O157:H7_EDL933	NP_290244.1	hypothetical protein
1723_PAIData	EHEC	100	LEE	4194-4535	+	N/D	LEE_7	Z5094	Escherichia_coli?O157:H7_EDL933	NP_290245.1	hypothetical protein
1729_PAIData	EHEC	100	LEE	9320-9598	+	N/D	LEE_13	Z5102	Escherichia_coli?O157:H7_EDL933	NP_290251.1	hypothetical protein
1736_PAIData	EPEC	99.075	LEE	14206-15426	+	Virulence	LEE_20	escD	Escherichia_coli?O157:H7_EDL933	NP_290258.1	hypothetical protein
1756_PAIData	EHEC	100	LEE	33467-33838	+	N/D	LEE_40	Z5129	Escherichia_coli?O157:H7_EDL933	NP_290278.1	negative regulator GrlR
1758_PAIData	EHEC	100	LEE	34489-35526	+	Virulence	LEE_42	escU	Escherichia_coli?O157:H7_EDL933	NP_290280.1	secretion system apparatus protein SsaU
1768_PAIData	EPEC	99.3143	LEE	41976-42794	+	N/D	LEE_52	Z5143	Escherichia_coli?O157:H7_EDL933	NP_290290.1	hypothetical protein
1779_PAIData	ETEC	99.1	LEE	5689-6036	+	N/D	LEE_11	ECs4546	Escherichia_coli	NP_312573.1	ISEc8 transposase
1782_PAIData	EHEC	100	LEE	8489-9235	-	Virulence	LEE_14	ECs4550	Escherichia_coli_EDL933	NP_312577.1	T3SS secreted effector EspF
1785_PAIData	EHEC	100	LEE	9861-10268	-	N/D	LEE_17	ECs4553	Escherichia_coli_EDL933	NP_312580.1	T3SS chaperone CesD2
1786_PAIData	EHEC	100	LEE	10275-11213	-	Virulence	LEE_18	ECs4554	Escherichia_coli_EDL933	NP_312581.1	T3SS translocator EspB
1787_PAIData	EHEC	100	LEE	11234-12358	-	Virulence	LEE_19	ECs4555	Escherichia_coli_EDL933	NP_312582.1	T3SS translocator EspD
1788_PAIData	EHEC	100	LEE	12371-12949	-	Virulence	LEE_20	ECs4556	Escherichia_coli	NP_312583.1	T3SS translocator EspA
1789_PAIData	EHEC	99.9571	LEE	13008-14063	-	Virulence	LEE_21	ECs4557	Escherichia_coli_EDL933	NP_312584.1	T3SS secretion switching protein SepL
1790_PAIData	EHEC	100	LEE	14206-15426	+	Virulence	LEE_22	ECs4558	Escherichia_coli_EDL933	NP_312585.1	T3SS structure protein EscD
1791_PAIData	EHEC	100	LEE	15690-18494	-	Virulence	LEE_23	ECs4559	Escherichia_coli_strain_EDL933	NP_312586.1	T3SS intimin
1792_PAIData	EHEC	100	LEE	18554-19024	-	Virulence	LEE_24	ECs4560	Escherichia_coli_O157:H7_strain_HA1	NP_312587.1	T3SS chaperone CesT
1794_PAIData	EHEC	100	LEE	21262-21873	-	N/D	LEE_26	ECs4562	Escherichia_coli_O157:H7_strain_EDL933	NP_312589.1	T3SS secreted effector Map
1795_PAIData	EHEC	99.8857	LEE	22139-22522	+	N/D	LEE_27	ECs4563	Escherichia_coli_O157:H7_strain_EDL933	NP_312590.1	T3SS chaperone CesF
1796_PAIData	EHEC	100	LEE	22720-23226	-	N/D	LEE_28	ECs4564	Escherichia_coli_O157:H7_strain_EDL933	NP_312591.1	T3SS secreted effector EspH
1798_PAIData	EHEC	100	LEE	23257-24174	-	Virulence	LEE_30	ECs4565	Escherichia_coli_O157:H7_strain_EDL933	NP_312592.1	T3SS structure protein SepQ
1802_PAIData	EHEC	100	LEE	26250-28277	-	Virulence	LEE_34	ECs4569	Escherichia_coli_O157:H7_strain_EDL933	NP_312596.1	T3SS structure protein EscV
1807_PAIData	EHEC	100	LEE	30153-30608	+	Virulence	LEE_39	ECs4574	Escherichia_coli_O157:H7_strain_EDL933	NP_312601.1	T3SS secretion switching protein SepD
1818_PAIData	EHEC	100	LEE	37862-38461	-	N/D	LEE_50	ECs4585	Escherichia_coli_O157:H7_strain_EDL933	NP_312612.1	T3SS component
1822_PAIData	EHEC	100	LEE	40652-41848	+	Virulence	LEE_54	ECs4590	Escherichia_coli_O157:H7_strain_EDL933	NP_312617.1	protein EspG
1823_PAIData	EHEC	100	LEE	41976-42794	+	N/D	LEE_55	ECs4591	Escherichia_coli_O157:H7_strain_EDL933	NP_312618.1	hypothetical protein
1833_PAIData	EHEC	100	LEE	8389-9426	+	Virulence	LEE_10	escU	Escherichia_coli?RDEC-1	AAK26703.1	EscU
1836_PAIData	EHEC	100	LEE	10509-10922	+	N/D	LEE_13	Orf11	Escherichia_coli?RDEC-1	AAK26706.1	unknown
1851_PAIData	EHEC	100	LEE	22042-22653	+	N/D	LEE_28	Orf19	Escherichia_coli?RDEC-1	AAK26721.1	unknown
1858_PAIData	EHEC	100	LEE	31481-32623	+	Virulence	LEE_35	espD	Escherichia_coli?RDEC-1	AAK26728.1	EspD
1868_PAIData	EHEC	100	LEE	3976-5547	-	N/D	LEE_3	orf3	Escherichia_coli_RW1374	CAI43806.1	hypothetical protein
1870_PAIData	EPEC	97.8	LEE	5544-7163	-	N/D	LEE_5	orf5	Escherichia_coli_RW1374	CAI43808.1	putative transposase
1881_PAIData	EHEC	95.8	LEE	24515-24910	+	N/D	LEE_16	orf16	Escherichia_coli_RW1374	CAI43819.1	putative transposase
1883_PAIData	EHEC	99.85	LEE	25319-26206	+	N/D	LEE_18	IS629	Escherichia_coli_RW1374	CAI43821.1	transposase for IS629
1902_PAIData	EHEC	98	LEE	56000-56887	-	N/D	LEE_37	IS629	Escherichia_coli_RW1374	CAI43840.1	transposase for IS629
1914_PAIData	EHEC	100	LEE	63726-65090	-	N/D	LEE_49	orf49	Escherichia_coli_RW1374	CAI43852.1	hypothetical protein
1925_PAIData	EHEC	100	LEE	71859-72914	-	Virulence	LEE_60	sepL	Escherichia_coli_RW1374	CAI43863.1	SepL protein
1927_PAIData	EHEC	100	LEE	74551-77397	-	Virulence	LEE_62	eae	Escherichia_coli_RW1374	CAI43865.1	intimin epsilon
1929_PAIData	EHEC	100	LEE	78061-79677	-	N/D	LEE_64	tir	Escherichia_coli_RW1374	CAI43867.1	translocated intimin receptor
1931_PAIData	EHEC	100	LEE	80986-81345	+	N/D	LEE_66	orf67	Escherichia_coli_RW1374	CAI43869.1	hypothetical protein
1932_PAIData	EHEC	100	LEE	81564-82079	-	N/D	LEE_67	orf68	Escherichia_coli_RW1374	CAI43870.1	hypothetical protein
1933_PAIData	EHEC	100	LEE	82110-83027	-	Virulence	LEE_68	sepQ	Escherichia_coli_RW1374	CAI43871.1	SepQ protein
1936_PAIData	EHEC	100	LEE	83779-85119	-	Virulence	LEE_71	escN	Escherichia_coli_RW1374	CAI43874.1	EscN protein
1937_PAIData	EHEC	100	LEE	85103-87130	-	Virulence	LEE_72	escV	Escherichia_coli_RW1374	CAI43875.1	EscV protein
1946_PAIData	EHEC	100	LEE	92338-92694	-	N/D	LEE_81	orf82	Escherichia_coli_RW1374	CAI43884.1	hypothetical protein
1957_PAIData	EHEC	100	LEE	100741-101937	+	Virulence	LEE_92	espG	Escherichia_coli_RW1374	CAI43895.1	EspG protein
1958_PAIData	EHEC	100	LEE	102084-102902	+	N/D	LEE_93	orf94	Escherichia_coli_RW1374	CAI43896.1	hypothetical protein
1966_PAIData	EPEC	100	LEE	109086-109307	+	N/D	LEE_101	orf101	Escherichia_coli_RW1374	CAI43902.1	hypothetical protein
1975_PAIData	EHEC	100	LEEII	2311-3129	-	N/D	LEEII_4	st03	Escherichia_coli_413/89-1	CAC81841.1	ST03 protein
1984_PAIData	EHEC	100	LEEII	9493-10530	+	Virulence	LEEII_13	escU	Escherichia_coli_413/89-1	CAC81850.1	EscU protein
1993_PAIData	EHEC	100	LEEII	15915-16247	-	N/D	LEEII_22	sepZ	Escherichia_coli_413/89-1	CAC81859.1	SepZ protein
1996_PAIData	EPEC	100	LEEII	18762-20102	+	Virulence	LEEII_25	escN	Escherichia_coli_413/89-1	CAC81862.1	EscN protein
2017_PAIData	EHEC	100	LEEII	37422-47093	-	Virulence	LEEII_46	efa1-lifA-tox	Escherichia_coli_413/89-1	CAC81883.1	Efa1-LifA-Tox protein
2021_PAIData	EHEC	100	LEEII	51291-52940	-	Virulence	LEEII_50	ent	Escherichia_coli_413/89-1	CAC81887.1	Ent protein
2024_PAIData	EPEC	95.6	LEEII	53728-54069	-	N/D	LEEII_53	st52	Escherichia_coli_413/89-1	CAC81890.1	ST52 protein
2027_PAIData	EHEC	100	LEEII	54604-56223	+	N/D	LEEII_56	st55	Escherichia_coli_413/89-1	CAC81893.1	ST55 protein
2029_PAIData	EAEC	92.4	LEEII	56401-57792	+	N/D	LEEII_58	st57	Escherichia_coli_413/89-1	CAC81895.1	ST57 protein
2042_PAIData	STEC	98.1	LPA	16252-16989	-	N/D	LPA_7	ORF8	Escherichia_coli_4797/97	CAC39287.1	hypothetical protein
2043_PAIData	STEC	97.4556	LPA	17821-19908	+	N/D	LPA_8	ORF9	Escherichia_coli_4797/97	CAC39288.1	hypothetical protein
2044_PAIData	STEC	98.0667	LPA	20254-22254	-	N/D	LPA_9	ORF10	Escherichia_coli_4797/97	CAC39289.1	hypothetical protein
2048_PAIData	EIEC	98.8	LPA	29564-30133	+	N/D	LPA_13	ORF14	Escherichia_coli_4797/97	CAC39293.1	hypothetical protein
2068_PAIData	AIEC	100	nonamePAI	482-1522	+	Virulence	nonamePAI_1	usp	Escherichia_coli_C72	BAB83116.1	uropathogenic specific protein
2071_PAIData	AIEC	100	nonamePAI	2896-3186	+	N/D	nonamePAI_4	unnamed	Escherichia_coli_C72	BAB83119.1	N/A
2075_PAIData	STEC	98.7	nonamePAI	11796-12275	-	N/D	nonamePAI_2	unnamed	Escherichia_coli_Ec222	AAO21904.1	putative integrase
2076_PAIData	APEC	99.2	nonamePAI	12259-13131	-	N/D	nonamePAI_3	unnamed	Escherichia_coli_Ec222	AAO21905.1	integrase
2087_PAIData	UPEC	97.7	nonamePAI	479-1519	+	Virulence	nonamePAI_1	usp	Escherichia_coli_P17	BAB83107.1	uropathogenic specific protein
2097_PAIData	EAEC	96.6	nonamePAI	9389-9934	-	N/D	nonamePAI_8	prsE	Escherichia_coli_UMN026	YP_002414011.1	fimbrial protein
2099_PAIData	EAEC	99	nonamePAI	10489-11070	-	N/D	nonamePAI_10	papJ	Escherichia_coli_UMN026	YP_002414013.1	P pilus assembly protein PapJ
