# Supplementary material for: Developing the PIP-eco: An integrated genomic pipeline for identification and characterization of Escherichia coli pathotypes encompassing hybrid forms
Source: Comput Struct Biotechnol J. 2024 Jul 20;23:3040–9. doi: 10.1016/j.csbj.2024.07.017 (PMC11340603; doi:10.1016/j.csbj.2024.07.017)
Supplement: Supplementary file 5 — Supplementary material [file mmc5.xlsx]

## Sheet: Sheet1
TABLE S4. The metadata of E. coli strains with hybrid pathotypes used in the performance validation of the PIP-eco pipeline.
The column, "Index" is the sequential number assigned to each data entry.
The column, "Strain" represents the strain name of each E. coli.
The next column, "Accession no." is the accession number for each E. coli genome data stored in the NCBI database.
The next column, "BioSample" is the accession number of the E. coli genomic data stored in the NCBI BioSample database.
The next column, "Pathotype" displays the hybrid pathotype of the corresponding E. coli as known from previous research.
The next column, "Host" indicates the host organism in which the strain was identified.
The next column, "Host disease" displays the disease caused in the host by infection with the corresponding strain.
The next column, "isolation source" is the source from which the strain was isolated.
The next column, "Collection date" indicates the date when the strain was collected.
Index	Strain	Accession no.	BioSample	Pathotype	Host	Host disease	isolation source	collection date
1	2011C-3493	GCF_000299455.1	SAMN01831188	EAEC/STEC	Homo sapiens	HUS	stool	2011
2	2009EL-2071	GCF_000299475.1	SAMN01831190	EAEC/STEC	Homo sapiens	Bloody diarrhea	stool	2009
3	2009EL-2050	GCF_000299255.1	SAMN01831189	EAEC/STEC	Homo sapiens	Bloody diarrhea	stool	2009
4	MFS1009724	GCF_037957305.1	SAMN34176825	EPEC/ETEC	cow	N/A	feces	2019
5	MFS1017696	GCF_037957325.1	SAMN34176863	EPEC/ETEC	N/A	N/A	beef	2020
6	MFS1017708	GCF_037957345.1	SAMN34176908	EPEC/ETEC	N/A	N/A	beef	2020
7	BA1250	GCF_016786245.1	SAMN16818244	EPEC/ExPEC	Homo sapiens	Diarrhea	stool	2003
8	EH3319	GCF_013413415.1	SAMN14087012	EPEC/ExPEC	Calf	Diarrhea	feces	2017
9	EH3322	GCF_013413395.1	SAMN14087013	EPEC/ExPEC	Calf	Pleuropneumonia	feces	2018
10	SE572	GCF_004745695.1	SAMN09758572	STEC/ETEC	Homo sapiens	Diarrhea	stool	2005
11	SE573	GCF_004745745.1	SAMN09758573	STEC/ETEC	Homo sapiens	Diarrhea	stool	2009
12	SE574	GCF_004745675.1	SAMN09758574	STEC/ETEC	Homo sapiens	Asymptomatic	stool	2014
13	FWSEC0527	GCF_005038555.1	SAMN08797392	STEC/ExPEC	Cattle	Asymptomatic	rectal swab	2012
14	EH3155	GCF_013413175.1	SAMN14087149	ExPEC/STEC	Calf	Enteritis	feces	2018
15	EH3310	GCF_013413285.1	SAMN14087033	ExPEC/EHEC	Calf	Diarrhea	feces	2016
16	EH3338	GCF_013413145.1	SAMN14087161	ExPEC/EHEC	Calf	Septicemia	feces	2018
17	EH3320	GCF_013413165.1	SAMN14087146	ExPEC/EHEC	Calf	Diarrhea	feces	2017
