# Supplementary material for: Developing the PIP-eco: An integrated genomic pipeline for identification and characterization of Escherichia coli pathotypes encompassing hybrid forms
Source: Comput Struct Biotechnol J. 2024 Jul 20;23:3040–9. doi: 10.1016/j.csbj.2024.07.017 (PMC11340603; doi:10.1016/j.csbj.2024.07.017)
Supplement: Supplementary file 6 — Supplementary material [file mmc6.xlsx]

## Sheet: Sheet1
TABLE S5. The results of selected hybrid Pathotype E. coli strains analyzed by the PIP-eco pipeline.
The column, "Index" represents a unique identifier for each row.
The column, "Pathotype" indicates the known pathogenic types of E. coli that possess the corresponding hybrid pathotype.
The next column, "Strain" shows the name of the specific E. coli strain analyzed.
The next column, "Accession no." represents the NCBI GenBank accession number for the genome sequence of the strain with the hybrid pathotype.
The next column, "Marker gene detection" lists the pathogenicity-related marker genes detected in the corresponding strain through the PIP-eco pipeline.
The next column, "Phylogroup" indicates the phylogenetic group of the strain as determined by the PIP-eco pipeline.
The next column, "PAI-related gene count" shows the total number of PAI-related genes detected in the corresponding strain through the PIP-eco pipeline.
Index	Pathotype	Strain	Accession no.	Marker gene detection	Phylogroup	PAI-related gene count
1	EAEC/STEC	2011C-3493	GCF_000299455.1	aggR, aatA, aaiC, aap, stx2A, stx2B	EAEC (G1)	306
2	EAEC/STEC	2009EL-2071	GCF_000299475.1	aggR, aatA, aaiC, aap, stx2A, stx2B	EAEC (G1)	313
3	EAEC/STEC	2009EL-2050	GCF_000299255.1	aggR, aatA, aaiC, aap, stx2A, stx2B	EAEC (G1)	312
4	EPEC/ETEC	MFS1009724	GCF_037957305.1	eae(epsilon), sta1	APEC/ETEC/STEC/EPEC (G2)	232
5	EPEC/ETEC	MFS1017696	GCF_037957325.1	eae(beta), sta1	APEC/ETEC/STEC/EPEC (G2)	363
6	EPEC/ETEC	MFS1017708	GCF_037957345.1	eae(epsilon), sta1	APEC/ETEC/STEC/EPEC (G2)	231
7	EPEC/ExPEC	BA1250	GCF_016786245.1	eae(beta), iroBCEN, ibeA	APEC/ETEC/STEC/EPEC (G2)	202
8	EPEC/ExPEC	EH3319	GCF_013413415.1	eae(epsilon), iroBCEN, cvaC	APEC/ETEC/STEC/EPEC (G2)	266
9	EPEC/ExPEC	EH3322	GCF_013413395.1	eae(epsilon), iroBCEN, cvaC	APEC/ETEC/STEC/EPEC (G2)	265
10	STEC/ETEC	SE572	GCF_004745695.1	sta1, stx2A, stx2B	APEC/ETEC/STEC/EPEC (G2)	110
11	STEC/ETEC	SE573	GCF_004745745.1	sta1, stx2A, stx2B	APEC/ETEC/STEC/EPEC (G2)	158
12	STEC/ETEC	SE574	GCF_004745675.1	sta1, stx2A, stx2B	APEC/ETEC/STEC/EPEC (G2)	186
13	STEC/ExPEC	FWSEC0527	GCF_005038555.1	sta1, stx1A, stx1B, kpsT, neuC, neuB, iroBCEN, focH, ibeA	APEC/ETEC/STEC/EPEC (G2)	216
14	ExPEC/STEC	EH3155	GCF_013413175.1	eae(epsilon), stx2A, stx2B, iroBCEN, cvaC	APEC/ETEC/STEC/EPEC (G2)	277
15	ExPEC/EHEC	EH3310	GCF_013413285.1	eae(epsilon), stx2A, stx2B, iroBCEN, cvaC	APEC/ETEC/STEC/EPEC (G2)	263
16	ExPEC/EHEC	EH3338	GCF_013413145.1	eae(epsilon), stx2A, stx2B, iroBCEN, cvaC	APEC/ETEC/STEC/EPEC (G2)	279
17	ExPEC/EHEC	EH3320	GCF_013413165.1	eae(epsilon), stx2A, stx2B, iroBCEN, cvaC	APEC/ETEC/STEC/EPEC (G2)	261
