# Supplementary material for: Developing the PIP-eco: An integrated genomic pipeline for identification and characterization of Escherichia coli pathotypes encompassing hybrid forms
Source: Comput Struct Biotechnol J. 2024 Jul 20;23:3040–9. doi: 10.1016/j.csbj.2024.07.017 (PMC11340603; doi:10.1016/j.csbj.2024.07.017)
Supplement: Supplementary file 7 — Supplementary material [file mmc7.xlsx]

## Sheet: Sheet1
TABLE S6. The PAI-associated gene profile of E. coli strains with hybrid pathotypes.
The column, "Index" is the sequential number assigned to each data entry.
The column, "Strain" represents the strain name of each E. coli.
The next column, "T2SS" is the detected PAI-related gene list related to Type II Secretion System.
The next column, "T3SS (LEE PAI)" is the detected PAI-related gene list related to Type III Secretion System in the LEE (Locus of Enterocyte Effacement) PAI.
The next column, "T3SS (ETT2 PAI)" is the detected PAI-related gene list related to Type III Secretion System in the ETT2 PAI.
The next column, "ExPEC Related" is the detected gene list associated with virulence mechanisms of Extraintestinal Pathogenic E. coli.
The next column, "Environmental Adaptation Related" is the detected gene list associated with adaptation to environmental conditions.
Index	Strain	T2SS	T3SS (LEE PAI)	T3SS (ETT2 PAI)	ExPEC related	Environmental adaptation related
1	2011C-3493	gsp	-	epa, epr, eiv	-	cad, ter
2	2009EL-2071	gsp	-	epa, epr, eiv	-	cad, ter
3	2009EL-2050	gsp	-	epa, epr, eiv	-	cad, ter
4	MFS1009724	gsp	eae, tir, esp, esc, sep	-	-	cad, aidA
5	MFS1017696	gsp	eae, tir, esp, esc, sep	epr, epa, eiv	ybt, irp	cad, ter
6	MFS1017708	gsp	eae, tir, esp, esc, sep	-	-	cad, aidA
7	BA1250	-	eae, tir, esp, esc, sep	epr, epa, eiv	iro	cad
8	EH3319	gsp	eae, tir, esp, esc, sep	epr, epa, eiv	iro, iuc	efa/lif1
9	EH3322	gsp	eae, tir, esp, esc, sep	epr, epa, eiv	iro, iuc	efa/lif1
10	SE572	gsp	-	epr, epa, eiv	-	cad
11	SE573	gsp	-	epr, epa, eiv	-	cad
12	SE574	gsp	-	epr	-	cad, ure, ter
13	FWSEC0527	-	-	-	iro, iuc, ibe, vat, kps	neu, cad
14	EH3155	-	eae, tir, esp, esc, sep	epr, epa, eiv	iro, iuc	-
15	EH3310	gsp	eae, tir, esp, esc, sep	epr, epa, eiv	iro, iuc	efa/lifA
16	EH3338	gsp	eae, tir, esp, esc, sep	epr, epa, eiv	iro, iuc	efa/lifA
17	EH3320	gsp	eae, tir, esp, esc, sep	epr, epa, eiv	iro, iuc	efa/lifA
